# Supplementary material for: Impact of Aspergillus flavus Infection on the Rhizosphere Bacterial Microbiota of Peanut (Arachis hypogaea L.)
Source: Toxins (Basel). 2026 Mar 5;18(3):131. doi: 10.3390/toxins18030131 (PMC13030443; doi:10.3390/toxins18030131)
Supplement: Supplementary file 1 [file toxins-18-00131-s001.zip]

Archive with 1 entries (1 files):
- toxins-4158100-supplementary.pdf
